# Supplementary material for: Gene augmentation prevents retinal degeneration in a CRISPR/Cas9-based mouse model of PRPF31 retinitis pigmentosa
Source: Nat Commun. 2022 Dec 13;13:7695. doi: 10.1038/s41467-022-35361-8 (PMC9744804; doi:10.1038/s41467-022-35361-8)
Supplement: Supplementary file 4 — Supplementary Data 1 [file 41467_2022_35361_MOESM4_ESM.xlsx]

## Sheet: Fig. 2
ROW Factor=distance from ONH (for OCT) or flash intensity (for ERG); Column Factor=Treatment
Fig. 2e Retina thickness (μm)
5 weeks
ANOVA table	SS	DF	MS	P value
Interaction	0.02439	12	0.002033	P<0.0001
Row Factor	0.6943	6	0.1157	P<0.0001
Column Factor	0.02723	2	0.01361	P<0.0001
Residual	0.03075	105	0.0002928
Šídák's multiple comparisons test	t	DF	Adjusted P Value	95.00% CI of diff.
T 759
KO vs. PBS	8.654	105	<0.0001	-0.1095 to -0.06153
KO vs. Mock	7.726	105	<0.0001	-0.1003 to -0.05236
PBS vs. Mock	0.9278	105	0.7325	-0.01481 to 0.03314
T 506
KO vs. PBS	7.034	105	<0.0001	-0.09347 to -0.04553
KO vs. Mock	6.326	105	<0.0001	-0.08647 to -0.03853
PBS vs. Mock	0.7085	105	0.8596	-0.01697 to 0.03097
T 253
KO vs. PBS	4.487	105	<0.0001	-0.06831 to -0.02036
KO vs. Mock	2.8	105	0.0181	-0.05164 to -0.003694
PBS vs. Mock	1.687	105	0.2578	-0.007306 to 0.04064
0
KO vs. PBS	0	105	>0.9999	-0.02397 to 0.02397
KO vs. Mock	0	105	>0.9999	-0.02397 to 0.02397
PBS vs. Mock	0	105	>0.9999	-0.02397 to 0.02397
N 253
KO vs. PBS	1.231	105	0.5271	-0.03614 to 0.01181
KO vs. Mock	1.383	105	0.4272	-0.03764 to 0.01031
PBS vs. Mock	0.1518	105	0.9983	-0.02547 to 0.02247
N 506
KO vs. PBS	1.333	105	0.4597	-0.03714 to 0.01081
KO vs. Mock	0.776	105	0.8239	-0.03164 to 0.01631
PBS vs. Mock	0.5567	105	0.9253	-0.01847 to 0.02947
N 759
KO vs. PBS	1.147	105	0.5847	-0.03531 to 0.01264
KO vs. Mock	0.6916	105	0.8679	-0.03081 to 0.01714
PBS vs. Mock	0.4555	105	0.957	-0.01947 to 0.02847
10 weeks
ANOVA table	SS	DF	MS	P value
Interaction	0.04232	12	0.003526	P<0.0001
Row Factor	0.5662	6	0.09437	P<0.0001
Column Factor	0.2162	2	0.1081	P<0.0001
Residual	0.03155	105	0.0003005
Šídák's multiple comparisons test	t	DF	Adjusted P Value	95.00% CI of diff.
T 759
KO vs. PBS	12.42	105	<0.0001	-0.1486 to -0.1000
KO vs. Mock	10.71	105	<0.0001	-0.1315 to -0.08288
PBS vs. Mock	1.715	105	0.2446	-0.007118 to 0.04145
T 506
KO vs. PBS	13.22	105	<0.0001	-0.1566 to -0.1080
KO vs. Mock	11.89	105	<0.0001	-0.1433 to -0.09472
PBS vs. Mock	1.332	105	0.46	-0.01095 to 0.03762
T 253
KO vs. PBS	11.21	105	<0.0001	-0.1365 to -0.08788
KO vs. Mock	9.675	105	<0.0001	-0.1211 to -0.07255
PBS vs. Mock	1.532	105	0.3381	-0.008951 to 0.03962
0
KO vs. PBS	0	105	>0.9999	-0.02428 to 0.02428
KO vs. Mock	0	105	>0.9999	-0.02428 to 0.02428
PBS vs. Mock	0	105	>0.9999	-0.02428 to 0.02428
253
KO vs. PBS	9.525	105	<0.0001	-0.1196 to -0.07105
KO vs. Mock	9.426	105	<0.0001	-0.1186 to -0.07005
PBS vs. Mock	0.09992	105	0.9995	-0.02328 to 0.02528
506
KO vs. PBS	9.575	105	<0.0001	-0.1201 to -0.07155
KO vs. Mock	9.059	105	<0.0001	-0.1150 to -0.06638
PBS vs. Mock	0.5162	105	0.9392	-0.01912 to 0.02945
759
KO vs. PBS	8.16	105	<0.0001	-0.1060 to -0.05738
KO vs. Mock	7.644	105	<0.0001	-0.1008 to -0.05222
PBS vs. Mock	0.5162	105	0.9392	-0.01912 to 0.02945

## Sheet: Fig. 3
ROW Factor=distance from ONH (for OCT) or flash intensity (for ERG); Column Factor=Treatment
Fig. 3a ERG a- and b-wave amplitude
5 weeks, scotopic a-wave amplitude(uV)
ANOVA table	SS	DF	MS	P value
Interaction	20543	10	2054	P=0.0006
Row Factor	167903	5	33581	P<0.0001
Column Factor	31238	2	15619	P<0.0001
Residual	53016	90	589.1
Šídák's multiple comparisons test	t	DF	Adjusted P Value	95.00% CI of diff.
0.001
KO vs. PBS	0.05948	90	0.9999	-33.26 to 34.93
KO vs. Mock	0.4737	90	0.9521	-40.73 to 27.46
PBS vs. Mock	0.5331	90	0.9337	-41.56 to 26.62
0.01
KO vs. PBS	0.1115	90	0.9993	-35.65 to 32.53
KO vs. Mock	0.4577	90	0.9565	-40.51 to 27.68
PBS vs. Mock	0.3462	90	0.9803	-38.94 to 29.24
0.1
KO vs. PBS	1.543	90	0.3332	-55.71 to 12.47
KO vs. Mock	1.917	90	0.1651	-60.96 to 7.226
PBS vs. Mock	0.3744	90	0.9754	-39.34 to 28.85
1
KO vs. PBS	3.123	90	0.0072	-77.85 to -9.662
KO vs. Mock	3.065	90	0.0086	-77.04 to -8.859
PBS vs. Mock	0.05733	90	>0.9999	-33.29 to 34.90
10
KO vs. PBS	4.74	90	<0.0001	-100.5 to -32.33
KO vs. Mock	4.688	90	<0.0001	-99.78 to -31.59
PBS vs. Mock	0.05233	90	>0.9999	-33.36 to 34.83
30
KO vs. PBS	6.064	90	<0.0001	-119.1 to -50.89
KO vs. Mock	4.771	90	<0.0001	-101.0 to -32.77
PBS vs. Mock	1.293	90	0.4867	-15.97 to 52.21
5 weeks, scotopic b-wave amplitude(uV)
ANOVA table	SS	DF	MS	P value
Interaction	20521	10	2052	P=0.6092
Row Factor	77679	5	15536	P<0.0001
Column Factor	238337	2	119168	P<0.0001
Residual	224911	90	2499
Šídák's multiple comparisons test	t	DF	Adjusted P Value	95.00% CI of diff.
0.001
KO vs. PBS	2.279	90	0.0732	-136.0 to 4.434
KO vs. Mock	2.27	90	0.0749	-135.7 to 4.710
PBS vs. Mock	0.009586	90	>0.9999	-69.94 to 70.50
0.01
KO vs. PBS	2.081	90	0.1161	-130.3 to 10.17
KO vs. Mock	2.63	90	0.0298	-146.1 to -5.698
PBS vs. Mock	0.5496	90	0.928	-86.08 to 54.36
0.1
KO vs. PBS	3.007	90	0.0102	-157.0 to -16.56
KO vs. Mock	3.092	90	0.0079	-159.5 to -19.03
PBS vs. Mock	0.08552	90	0.9997	-72.69 to 67.75
1
KO vs. PBS	3.995	90	0.0004	-185.5 to -45.08
KO vs. Mock	3.962	90	0.0004	-184.6 to -44.12
PBS vs. Mock	0.03344	90	>0.9999	-69.26 to 71.19
10
KO vs. PBS	4.651	90	<0.0001	-204.5 to -64.02
KO vs. Mock	4.094	90	0.0003	-188.4 to -47.94
PBS vs. Mock	0.5573	90	0.9252	-54.14 to 86.30
30
KO vs. PBS	5.03	90	<0.0001	-215.4 to -74.95
KO vs. Mock	4.326	90	0.0001	-195.1 to -54.63
PBS vs. Mock	0.7039	90	0.862	-49.90 to 90.54
5 weeks, photopic b-wave amplitude(uV)
ANOVA table	SS	DF	MS	P value
Interaction	5722	8	715.3	P<0.0001
Row Factor	30640	4	7660	P<0.0001
Column Factor	6864	2	3432	P<0.0001
Residual	7282	75	97.09
Šídák's multiple comparisons test	t	DF	Adjusted P Value	95.00% CI of diff.
0.01
KO vs. PBS	0.567	75	0.9218	-10.67 to 17.12
KO vs. Mock	0.1538	75	0.9982	-14.77 to 13.02
PBS vs. Mock	0.7208	75	0.8539	-17.99 to 9.793
0.1
KO vs. PBS	0.2677	75	0.9907	-12.37 to 15.42
KO vs. Mock	0.3404	75	0.9813	-15.83 to 11.96
PBS vs. Mock	0.6082	75	0.9058	-17.35 to 10.43
1
KO vs. PBS	3.291	75	0.0046	-32.62 to -4.831
KO vs. Mock	3.393	75	0.0033	-33.20 to -5.409
PBS vs. Mock	0.1017	75	0.9995	-14.47 to 13.32
10
KO vs. PBS	6.351	75	<0.0001	-50.02 to -22.23
KO vs. Mock	7.338	75	<0.0001	-55.64 to -27.85
PBS vs. Mock	0.987	75	0.6949	-19.51 to 8.278
100
KO vs. PBS	6.206	75	<0.0001	-49.20 to -21.41
KO vs. Mock	6.083	75	<0.0001	-48.50 to -20.71
PBS vs. Mock	0.123	75	0.9991	-13.19 to 14.59
10 weeks, scotopic a-wave amplitude(uV)
ANOVA table	SS	DF	MS	P value
Interaction	46355	10	4635	P<0.0001
Row Factor	174565	5	34913	P<0.0001
Column Factor	115521	2	57761	P<0.0001
Residual	91781	90	1020
Šídák's multiple comparisons test	t	DF	Adjusted P Value	95.00% CI of diff.
0.001
KO vs. PBS	0.6577	90	0.8841	-56.98 to 32.73
KO vs. Mock	1.015	90	0.6758	-63.56 to 26.15
PBS vs. Mock	0.3569	90	0.9785	-51.44 to 38.28
0.01
KO vs. PBS	0.8017	90	0.8097	-59.64 to 30.08
KO vs. Mock	0.8114	90	0.8041	-59.82 to 29.90
PBS vs. Mock	0.009754	90	>0.9999	-45.04 to 44.68
0.1
KO vs. PBS	2.445	90	0.0484	-89.94 to -0.2283
KO vs. Mock	3.483	90	0.0023	-109.1 to -19.35
PBS vs. Mock	1.037	90	0.6604	-63.98 to 25.73
1
KO vs. PBS	4.022	90	0.0004	-119.0 to -29.30
KO vs. Mock	5.346	90	<0.0001	-143.4 to -53.71
PBS vs. Mock	1.324	90	0.4663	-69.27 to 20.45
10
KO vs. PBS	5.341	90	<0.0001	-143.3 to -53.61
KO vs. Mock	7.167	90	<0.0001	-177.0 to -87.28
PBS vs. Mock	1.826	90	0.1986	-78.53 to 11.19
30
KO vs. PBS	5.981	90	<0.0001	-155.1 to -65.41
KO vs. Mock	7.03	90	<0.0001	-174.5 to -84.75
PBS vs. Mock	1.049	90	0.6525	-64.20 to 25.51
10 weeks, scotopic b-wave amplitude(uV)
ANOVA table	SS	DF	MS	P value
Interaction	19578	10	1958	P=0.9341
Row Factor	78090	5	15618	P=0.0082
Column Factor	707404	2	353702	P<0.0001
Residual	420589	90	4673
Šídák's multiple comparisons test	t	DF	Adjusted P Value	95.00% CI of diff.
0.001
KO vs. PBS	2.991	90	0.0107	-214.1 to -22.01
KO vs. Mock	3.859	90	0.0006	-248.3 to -56.28
PBS vs. Mock	0.8684	90	0.7702	-130.3 to 61.75
0.01
KO vs. PBS	3.156	90	0.0065	-220.6 to -28.54
KO vs. Mock	3.759	90	0.0009	-244.4 to -52.32
PBS vs. Mock	0.6026	90	0.9079	-119.8 to 72.24
0.1
KO vs. PBS	3.785	90	0.0008	-245.4 to -53.36
KO vs. Mock	4.462	90	<0.0001	-272.1 to -80.09
PBS vs. Mock	0.6773	90	0.8749	-122.8 to 69.29
1
KO vs. PBS	4.379	90	<0.0001	-268.9 to -76.80
KO vs. Mock	5.089	90	<0.0001	-296.9 to -104.8
PBS vs. Mock	0.7103	90	0.8589	-124.1 to 67.99
10
KO vs. PBS	4.951	90	<0.0001	-291.5 to -99.40
KO vs. Mock	5.634	90	<0.0001	-318.4 to -126.4
PBS vs. Mock	0.6828	90	0.8723	-123.0 to 69.08
30
KO vs. PBS	4.725	90	<0.0001	-282.5 to -90.44
KO vs. Mock	4.991	90	<0.0001	-293.0 to -101.0
PBS vs. Mock	0.2665	90	0.9908	-106.5 to 85.51
10 weeks, photopic b-wave amplitude(uV)
ANOVA table	SS	DF	MS	P value
Interaction	8583	8	1073	P<0.0001
Row Factor	32570	4	8143	P<0.0001
Column Factor	12493	2	6246	P<0.0001
Residual	9079	75	121
Šídák's multiple comparisons test	t	DF	Adjusted P Value	95.00% CI of diff.
0.01
KO vs. PBS	0.1891	75	0.9967	-16.71 to 14.31
KO vs. Mock	0.03867	75	>0.9999	-15.76 to 15.27
PBS vs. Mock	0.1504	75	0.9983	-14.56 to 16.47
0.1
KO vs. PBS	0.6234	75	0.8994	-19.47 to 11.55
KO vs. Mock	0.5488	75	0.9284	-19.00 to 12.03
PBS vs. Mock	0.07459	75	0.9998	-15.04 to 15.99
1
KO vs. PBS	2.918	75	0.0139	-34.05 to -3.020
KO vs. Mock	4.807	75	<0.0001	-46.05 to -15.02
PBS vs. Mock	1.889	75	0.1768	-27.51 to 3.515
10
KO vs. PBS	4.967	75	<0.0001	-47.06 to -16.04
KO vs. Mock	7.401	75	<0.0001	-62.53 to -31.50
PBS vs. Mock	2.435	75	0.051	-30.98 to 0.04843
100
KO vs. PBS	6.794	75	<0.0001	-58.67 to -27.64
KO vs. Mock	9.339	75	<0.0001	-74.84 to -43.81
PBS vs. Mock	2.545	75	0.0384	-31.68 to -0.6532
Fig. 3c ERG c-wave amplitude and implicit time
	Effect size	DF	P	95% CI of mean diff
c-wave amplitude (uV)
PBS-5w vs KO-5w	Welch-corrected t=3.708	5.863	0.0104	26.23 to 129.7
Mock-5w vs KO-5w	t=4.703	10	0.0008	38.05 to 106.6
PBS-10w vs KO-10w	t=4.945	10	0.0006	55.82 to 147.4
Mock-10w vs KO-10w	t=5.914	10	0.0001	75.88 to 167.6
c-wave implicit time (ms)
PBS-5w vs KO-5w	Welch-corrected t=9.916	5.366	0.0001	-1687 to -1004
Mock-5w vs KO-5w	t=8.788	10	<0.0001	-1587 to -944.8
PBS-10w vs KO-10w	Welch-corrected t=2.970	5.189	0.0298	-2208 to -171.3
Mock-10w vs KO-10w	Welch-corrected t=2.703	5.515	0.0386	-2117 to -82.43

## Sheet: Fig. 4
ROW Factor=distance from ONH (for OCT) or flash intensity (for ERG); Column Factor=Treatment
Fig. 4e Retina thickness (μm)
15 weeks, total retina thickness
ANOVA table	SS	DF	MS	P value
Interaction	0.002559	6	0.0004264	P=0.0043
Row Factor	0.6004	6	0.1001	P<0.0001
Column Factor	0.01208	1	0.01208	P<0.0001
Residual	0.01226	98	0.0001251
Sidak's multiple comparisons test	t	DF	Adjusted P Value	95.00% CI of diff.
Con - KO
T 759	2.772	98	0.0458	0.0001764 to 0.03082
T 506	3.979	98	0.0009	0.006926 to 0.03757
T 253	5.431	98	<0.0001	0.01505 to 0.0457
0	0	98	>0.9999	-0.01532 to 0.01532
N 253	4.984	98	<0.0001	0.01255 to 0.0432
N 506	4.694	98	<0.0001	0.01093 to 0.04157
N 759	4.135	98	0.0005	0.007801 to 0.03845
15 weeks, IPL thickness
ANOVA table	SS	DF	MS	P value
Interaction	0.001019	6	0.0001698	P<0.0001
Row Factor	0.02973	6	0.004956	P<0.0001
Column Factor	0.004889	1	0.004889	P<0.0001
Residual	0.002629	98	2.683e-05
Sidak's multiple comparisons test	t	DF	Adjusted P Value	95.00% CI of diff.
Con - KO
759	3.62	98	0.0033	0.002278 to 0.01647
506	5.792	98	<0.0001	0.007903 to 0.0221
253	6.178	98	<0.0001	0.008903 to 0.0231
0	0	98	>0.9999	-0.007097 to 0.007097
253	6.226	98	<0.0001	0.009028 to 0.02322
506	7.046	98	<0.0001	0.01115 to 0.02535
759	6.853	98	<0.0001	0.01065 to 0.02485
Fig. 4g ERG a- and b-wave amplitude
15 weeks, scotopic a-wave amplitude(uV)
ANOVA table	SS	DF	MS	P value
Interaction	4498	5	899.6	P=0.5854
Row Factor	438068	5	87614	P<0.0001
Column Factor	13998	1	13998	P=0.0009
Residual	114578	96	1194
Šídák's multiple comparisons test	t	DF	Adjusted P Value	95.00% CI of diff.
Con - KO
0.001	0.3976	96	0.9991	-50.23 to 37.27
0.01	0.3316	96	0.9997	-49.15 to 38.35
0.1	1.372	96	0.6804	-66.10 to 21.40
1	1.759	96	0.4005	-72.40 to 15.10
10	2.263	96	0.1455	-80.61 to 6.889
30	2.264	96	0.1451	-80.63 to 6.871
15 weeks, scotopic b-wave amplitude(uV)
ANOVA table	SS	DF	MS	P value
Interaction	2041	5	408.3	P=0.9954
Row Factor	166775	5	33355	P<0.0001
Column Factor	363396	1	363396	P<0.0001
Residual	498332	96	5191
Sidak's multiple comparisons test	t	DF	Adjusted P Value	95.00% CI of diff.
Con - KO
0.001	3.206	96	0.0109	-200.1 to -17.65
0.01	3.203	96	0.011	-200 to -17.55
0.1	3.661	96	0.0025	-215.6 to -33.11
1	3.834	96	0.0014	-221.5 to -38.97
10	3.436	96	0.0052	-208 to -25.48
30	3.154	96	0.0128	-198.4 to -15.88
15 weeks, photopic b-wave amplitude(uV)
ANOVA table	SS	DF	MS	P value
Interaction	6264	4	1566	P<0.0001
Row Factor	50771	4	12693	P<0.0001
Column Factor	9362	1	9362	P<0.0001
Residual	9824	80	122.8
Sidak's multiple comparisons test	t	DF	Adjusted P Value	95.00% CI of diff.
Con - KO
0.01	0.01117	80	>0.9999	-13.69 to 13.8
0.1	0.4235	80	0.9963	-15.96 to 11.53
1	4.645	80	<0.0001	-38.01 to -10.52
10	6.584	80	<0.0001	-48.14 to -20.65
100	7.884	80	<0.0001	-54.93 to -27.44

## Sheet: Fig. 5
Fig. 5c Body Weight (g)
	Effect size	DF	P	95% CI of mean diff
KO-2w vs PBS-2w	t=1.450	9	0.1811	-0.1566 to 0.7153
KO-2w vs Mock-2w	t=1.225	8	0.2554	-0.2258 to 0.7374
KO-3w vs PBS-3w	t=2.487	5	0.0554	-0.03718 to 2.241
KO-3w vs Mock-3w	Welch-corrected t=2.403	2.142	0.1299	-0.7239 to 2.847
KO-4w vs PBS-4w	t=3.333	7	0.0125	1.036 to 6.095
KO-4w vs Uninject-4w	t=5.077	7	0.0014	1.471 to 4.035
Fig. 5f Western blots
	Effect size	DF	P	95% CI of mean diff
KO vs PBS	t=3.224	4	0.0322	-1.174 to -0.08748
KO vs Mock	t=4.422	4	0.0115	-1.024 to -0.234

## Sheet: Fig. 6
ROW Factor=distance from ONH (for OCT) or flash intensity (for ERG); Column Factor=Treatment
Fig. 6d Retina thickness (μm)
5 weeks
ANOVA table	SS	DF	MS	P value
Interaction	0.006106	6	0.001018	P=0.0008
Row Factor	0.6145	6	0.1024	P<0.0001
Column Factor	0.005544	1	0.005544	P<0.0001
Residual	0.02347	98	0.0002395
Sidak's multiple comparisons test	t	DF	Adjusted P Value	95.00% CI of diff.
KO-Rescue - KO-PBS
T 759	6.009	98	<0.0001	0.0253 to 0.0677
T 506	2.972	98	0.0257	0.001797 to 0.0442
T 253	1.163	98	0.8635	-0.0122 to 0.0302
0	0	98	>0.9999	-0.0212 to 0.0212
N 253	1.018	98	0.9265	-0.01333 to 0.02908
N 506	0.9854	98	0.9374	-0.01358 to 0.02883
N 759	0.5815	98	0.9969	-0.0167 to 0.0257
10 weeks
ANOVA table	SS	DF	MS	P value
Interaction	0.02772	6	0.00462	P<0.0001
Row Factor	0.4544	6	0.07573	P<0.0001
Column Factor	0.0612	1	0.0612	P<0.0001
Residual	0.05098	98	0.0005203
Sidak's multiple comparisons test	t	DF	Adjusted P Value	95.00% CI of diff.
KO-Rescue - KO-PBS
T 759	8.22	98	<0.0001	0.0625 to 0.125
T 506	7.19	98	<0.0001	0.05075 to 0.1132
T 253	5.689	98	<0.0001	0.03363 to 0.09612
0	0	98	>0.9999	-0.03125 to 0.03125
N 253	2.707	98	0.0547	-0.0003736 to 0.06212
N 506	2.466	98	0.1029	-0.003124 to 0.05937
N 759	2.422	98	0.1147	-0.003624 to 0.05887

## Sheet: Fig. 7
ROW Factor=distance from ONH (for OCT) or flash intensity (for ERG); Column Factor=Treatment
Fig. 7a ERG a- and b-wave amplitude
5 weeks, scotopic a-wave amplitude(uV)
ANOVA table	SS (Type III)	DF	MS	P value
Interaction	5802	5	1160	P=0.4613
Row Factor	198388	5	39678	P<0.0001
Column Factor	7360	1	7360	P=0.0168
Residual	111503	90	1239
Šídák's multiple comparisons test	t	DF	Adjusted P Value	95.00% CI of diff.
KO-Rescue - KO-PBS
0.001	0.1091	90	>0.9999	-47.88 to 44.14
0.01	0.09902	90	>0.9999	-44.32 to 47.70
0.1	0.6152	90	0.9905	-35.49 to 56.53
1	1.261	90	0.7581	-24.45 to 67.57
10	1.727	90	0.4233	-16.48 to 75.54
30	2.377	90	0.1117	-5.348 to 86.67
5 weeks, scotopic b-wave amplitude(uV)
ANOVA table	SS (Type III)	DF	MS	P value
Interaction	6377	5	1275	P=0.9253
Row Factor	73303	5	14661	P=0.0111
Column Factor	68941	1	68941	P=0.0002
Residual	416228	90	4625
Šídák's multiple comparisons test	t	DF	Adjusted P Value	95.00% CI of diff.
KO-Rescue - KO-PBS
0.001	0.9967	90	0.9025	-55.96 to 121.8
0.01	1	90	0.901	-55.84 to 121.9
0.1	1.433	90	0.6371	-41.56 to 136.2
1	1.739	90	0.4146	-31.41 to 146.4
10	2.242	90	0.1538	-14.82 to 163.0
30	2.047	90	0.2347	-21.26 to 156.5
5 weeks, photopic b-wave amplitude(uV)
ANOVA table	SS (Type III)	DF	MS	P value
Interaction	699.2	4	174.8	P=0.6679
Row Factor	29961	4	7490	P<0.0001
Column Factor	1218	1	1218	P=0.0455
Residual	22066	75	294.2
Šídák's multiple comparisons test	t	DF	Adjusted P Value	95.00% CI of diff.
KO-Rescue - KO-PBS
0.01	0.1838	75	>0.9999	-20.43 to 23.50
0.1	0.03719	75	>0.9999	-21.66 to 22.28
1	1.049	75	0.829	-13.22 to 30.71
10	1.597	75	0.4554	-8.654 to 35.28
100	1.682	75	0.3987	-7.946 to 35.98
7.5 weeks, scotopic a-wave amplitude(uV)
ANOVA table	SS (Type III)	DF	MS	P value
Interaction	14364	5	2873	P=0.0020
Row Factor	145218	5	29044	P<0.0001
Column Factor	27602	1	27602	P<0.0001
Residual	62347	90	692.7
Šídák's multiple comparisons test	t	DF	Adjusted P Value	95.00% CI of diff.
KO-Rescue - KO-PBS
0.001	0.429	90	0.9987	-28.92 to 39.89
0.01	0.2678	90	>0.9999	-30.98 to 37.83
0.1	2.027	90	0.2441	-8.476 to 60.33
1	3.055	90	0.0176	4.664 to 73.47
10	4.799	90	<0.0001	26.97 to 95.78
30	4.884	90	<0.0001	28.06 to 96.87
7.5 weeks, scotopic b-wave amplitude(uV)
ANOVA table	SS (Type III)	DF	MS	P value
Interaction	3643	5	728.6	P=0.8911
Row Factor	44830	5	8966	P=0.0021
Column Factor	192236	1	192236	P<0.0001
Residual	196236	90	2180
Šídák's multiple comparisons test	t	DF	Adjusted P Value	95.00% CI of diff.
KO-Rescue - KO-PBS
0.001	3.187	90	0.0118	11.28 to 133.4
0.01	3.311	90	0.008	14.09 to 136.2
0.1	3.595	90	0.0032	20.54 to 142.6
1	3.936	90	0.001	28.27 to 150.3
10	4.664	90	<0.0001	44.79 to 166.9
30	4.306	90	0.0003	36.65 to 158.7
7.5 weeks, photopic b-wave amplitude(uV)
ANOVA table	SS (Type III)	DF	MS	P value
Interaction	2048	4	511.9	P=0.0206
Row Factor	27639	4	6910	P<0.0001
Column Factor	2659	1	2659	P=0.0001
Residual	12416	75	165.5
Šídák's multiple comparisons test	t	DF	Adjusted P Value	95.00% CI of diff.
KO-Rescue - KO-PBS
0.01	0.1165	75	>0.9999	-15.75 to 17.20
0.1	0.1294	75	>0.9999	-17.29 to 15.67
1	2.255	75	0.1282	-2.380 to 30.57
10	2.753	75	0.0365	0.7336 to 33.69
100	3.967	75	0.0008	8.327 to 41.28
10 weeks, scotopic a-wave amplitude(uV)
ANOVA table	SS (Type III)	DF	MS	P value
Interaction	10268	5	2054	P=0.0001
Row Factor	64382	5	12876	P<0.0001
Column Factor	19606	1	19606	P<0.0001
Residual	31922	90	354.7
Šídák's multiple comparisons test	t	DF	Adjusted P Value	95.00% CI of diff.
KO-Rescue - KO-PBS
0.001	0.07615	90	>0.9999	-23.92 to 25.32
0.01	0.7481	90	0.9742	-17.77 to 31.46
0.1	2.472	90	0.0885	-1.999 to 47.24
1	3.555	90	0.0036	7.917 to 57.15
10	5.244	90	<0.0001	23.37 to 72.60
30	6.117	90	<0.0001	31.36 to 80.60
10 weeks, scotopic b-wave amplitude(uV)
ANOVA table	SS (Type III)	DF	MS	P value
Interaction	5335	5	1067	P=0.5333
Row Factor	28021	5	5604	P=0.0014
Column Factor	160212	1	160212	P<0.0001
Residual	116024	90	1289
Šídák's multiple comparisons test	t	DF	Adjusted P Value	95.00% CI of diff.
KO-Rescue - KO-PBS
0.001	3.349	90	0.0071	11.49 to 105.4
0.01	3.859	90	0.0013	20.39 to 114.3
0.1	4.164	90	0.0004	25.71 to 119.6
1	4.869	90	<0.0001	38.01 to 131.9
10	5.4	90	<0.0001	47.28 to 141.1
30	5.666	90	<0.0001	51.91 to 145.8
10 weeks, photopic b-wave amplitude(uV)
ANOVA table	SS	DF	MS	P value
Interaction	4076	4	1019	P<0.0001
Row Factor	15277	4	3819	P<0.0001
Column Factor	6236	1	6236	P<0.0001
Residual	4951	75	66.01
Sidak's multiple comparisons test	t	DF	Adjusted P Value	95.00% CI of diff.
KO-Rescue - KO-PBS
0.01	0.1089	75	>0.9999	-9.975 to 10.83
0.1	0.6364	75	0.9762	-7.892 to 12.92
1	4.613	75	<0.0001	7.809 to 28.62
10	8.663	75	<0.0001	23.8 to 44.61
100	7.711	75	<0.0001	20.04 to 40.85
Fig. 7b ERG c-wave amplitude and implicit time
c-wave amplitude (uV)
	Effect size	DF	P	95% CI of mean diff
5w KO-PBS vs KO-Rescue	t=3.153	15	0.0066	-122.0 to -23.59
7.5w KO-PBS vs KO-Rescue	t=4.229	15	0.0007	-103.8 to -34.23
10w KO-PBS vs KO-Rescue	t=4.238	15	0.0007	-80.06 to -26.48
c-wave implicit time (ms)
	Effect size	DF	P	95% CI of mean diff
5w KO-PBS vs KO-Rescue	Welch-corrected t=3.557	7.449	0.0084	329.4 to 1590
7.5w KO-PBS vs KO-Rescue	t=4.212	15	0.0008	134 to 408.5
10w KO-PBS vs KO-Rescue	t=1.849	15	0.0843	-29.46 to 414.7

## Sheet: Fig. 8
Fig. 8g Western blots
	Effect size	DF	P	95% CI of mean diff
CON vs KO	t=3.115	4	0.0357	-0.8694 to -0.04993

## Sheet: Supplementary Fig. 1
Fig. S1b Indel%
	Effect size	DF	P	95% CI of mean diff
gRNA1 vs gRNA2	t=5.657	4	0.0048	1.358 to 3.975
Fig. S1d Relative expression level (normalized Ct)
	Effect size	DF	P	95% CI of mean diff
CON vs ab	t=6.332	4	0.0032	-0.6281 to -0.2452
CON vs ac	t=9.481	4	0.0007	-0.724 to -0.396
CON vs ad	t=7.771	4	0.0015	-0.6605 to -0.3128
CON vs bc	t=7.377	4	0.0018	-0.5643 to -0.2557
CON vs bd	t=6.349	4	0.0032	-0.5126 to -0.2007
CON vs cd	t=6.349	4	0.0032	-0.5126 to -0.2007
Fig. S1f Relative expression level (normalized Ct)
	Effect size	DF	P	95% CI of mean diff
CON vs gh	t=6.08	4	0.0037	-0.8886 to -0.3314
CON vs gk	Welch-corrected t=8.595	2.031	0.0127	-0.4878 to -0.1655
CON vs hk	t=6.426	4	0.003	-0.4392 to -0.1742

## Sheet: Supplementary Fig. 3
ROW Factor=distance from ONH (for OCT) or flash intensity (for ERG); Column Factor=Treatment
Fig. S3e Retina thickness (μm)
5 weeks
ANOVA table	SS	DF	MS	P value
Interaction	0.003983	6	0.0006639	P=0.0004
Row Factor	0.5497	6	0.09162	P<0.0001
Column Factor	0.001132	1	0.001132	P=0.0062
Residual	0.01206	84	0.0001435
Šídák's multiple comparisons test	t	DF	Adjusted P Value	95.00% CI of diff.
KO - Con
T 759	4.752	84	<0.0001	-0.04804 to -0.01282
T 506	2.543	84	0.0864	-0.03390 to 0.001324
T 253	1.472	84	0.6651	-0.02704 to 0.008181
0	0	84	>0.9999	-0.01761 to 0.01761
N 253	1.093	84	0.8972	-0.02461 to 0.01061
N 506	0.8477	84	0.9717	-0.01218 to 0.02304
N 759	1.584	84	0.5814	-0.007467 to 0.02775
10 weeks
ANOVA table	SS	DF	MS	P value
Interaction	0.02398	6	0.003997	P<0.0001
Row Factor	0.4607	6	0.07678	P<0.0001
Column Factor	0.03161	1	0.03161	P<0.0001
Residual	0.02117	84	0.000252
Sidak's multiple comparisons test	t	DF	Adjusted P Value	95.00% CI of diff.
KO - Con
T 759	9.343	84	<0.0001	0.05595 to 0.1026
T 506	8.906	84	<0.0001	0.05224 to 0.09891
T 253	6.717	84	<0.0001	0.03367 to 0.08033
0	0	84	>0.9999	-0.02333 to 0.02333
N 253	2.559	84	0.0829	-0.00162 to 0.04505
N 506	1.246	84	0.8184	-0.01276 to 0.03391
N 759	0.8586	84	0.9696	-0.01605 to 0.03062
Fig. S3g ERG a- and b-wave amplitude
5 weeks, scotopic a-wave amplitude(uV)
ANOVA table	SS	DF	MS	P value
Interaction	4221	5	844.3	P=0.6710
Row Factor	335190	5	67038	P<0.0001
Column Factor	9628	1	9628	P=0.0079
Residual	174658	132	1323
Sidak's multiple comparisons test	t	DF	Adjusted P Value	95.00% CI of diff.
KO - Con
0.001	0.02846	132	>0.9999	-40.09 to 39.24
0.01	0.4345	132	0.9986	-46.12 to 33.21
0.1	1.045	132	0.8803	-55.18 to 24.15
1	1.117	132	0.8437	-56.25 to 23.08
10	1.932	132	0.2898	-68.36 to 10.97
30	2.05	132	0.2286	-70.11 to 9.22
5 weeks, scotopic b-wave amplitude(uV)
ANOVA table	SS	DF	MS	P value
Interaction	2559	5	511.7	P=0.9916
Row Factor	128115	5	25623	P=0.0003
Column Factor	78026	1	78026	P=0.0001
Residual	664256	132	5032
Sidak's multiple comparisons test	t	DF	Adjusted P Value	95.00% CI of diff.
KO-gb - Con-GFP
0.001	1.32	132	0.7159	-115.6 to 39.13
0.01	1.177	132	0.8095	-111.4 to 43.28
0.1	1.595	132	0.5134	-123.5 to 31.17
1	2.052	132	0.2277	-136.8 to 17.93
10	1.727	132	0.4191	-127.4 to 27.35
30	1.775	132	0.3864	-128.8 to 25.95
5 weeks, photopic b-wave amplitude(uV)
ANOVA table	SS	DF	MS	P value
Interaction	849.8	4	212.4	P=0.5633
Row Factor	59866	4	14967	P<0.0001
Column Factor	1180	1	1180	P=0.0443
Residual	31363	110	285.1
Šídák's multiple comparisons test	t	DF	Adjusted P Value	95.00% CI of diff.
KO-gb - Con-GFP
0.01	0.1037	110	>0.9999	-17.30 to 18.73
0.1	0.2766	110	0.9995	-19.93 to 16.11
1	0.826	110	0.9289	-23.71 to 12.32
10	1.623	110	0.4336	-29.21 to 6.831
100	1.928	110	0.2521	-31.31 to 4.728
10 weeks, scotopic a-wave amplitude(uV)
ANOVA table	SS	DF	MS	P value
Interaction	12860	5	2572	P=0.0271
Row Factor	369673	5	73935	P<0.0001
Column Factor	33729	1	33729	P<0.0001
Residual	129566	132	981.6
Sidak's multiple comparisons test	t	DF	Adjusted P Value	95.00% CI of diff.
KO-gb - Con-GFP
0.001	0.5365	132	0.9954	-41.03 to 27.3
0.01	0.3772	132	0.9994	-38.99 to 29.34
0.1	2.336	132	0.1194	-64.05 to 4.281
1	3.207	132	0.0101	-75.18 to -6.856
10	3.761	132	0.0015	-82.26 to -13.94
30	4.141	132	0.0004	-87.13 to -18.8
10 weeks, scotopic b-wave amplitude(uV)
ANOVA table	SS	DF	MS	P value
Interaction	5747	5	1149	P=0.9060
Row Factor	128452	5	25690	P<0.0001
Column Factor	546408	1	546408	P<0.0001
Residual	488841	132	3703
Sidak's multiple comparisons test	t	DF	Adjusted P Value	95.00% CI of diff.
KO-gb - Con-GFP
0.001	4.155	132	0.0003	-169.6 to -36.86
0.01	4.546	132	<0.0001	-179.3 to -46.57
0.1	5.203	132	<0.0001	-195.6 to -62.91
1	5.719	132	<0.0001	-208.4 to -75.72
10	5.258	132	<0.0001	-197 to -64.27
30	4.873	132	<0.0001	-187.4 to -54.7
10 weeks, photopic b-wave amplitude(uV)
ANOVA table	SS	DF	MS	P value
Interaction	10250	4	2563	P<0.0001
Row Factor	46762	4	11690	P<0.0001
Column Factor	13217	1	13217	P<0.0001
Residual	20005	110	181.9
Sidak's multiple comparisons test	t	DF	Adjusted P Value	95.00% CI of diff.
KO-gb - Con-GFP
0.01	0.0778	110	>0.9999	-13.96 to 14.82
0.1	0.1883	110	>0.9999	-15.43 to 13.35
1	3.905	110	0.0008	-35.89 to -7.108
10	7.002	110	<0.0001	-52.94 to -24.16
100	8.045	110	<0.0001	-58.68 to -29.9
Fig. S3h ERG c-wave amplitude and implicit time
c-wave amplitude (uV)
	Effect size	DF	P	95% CI of mean diff
CON-5w vs KO-5w	t=4.534	26	0.0001	29.05 to 77.24
CON-10w vs KO-10w	Welch-corrected t=2.789	15.68	0.0133	12.44 to 91.80
c-wave implicit time (ms)
	Effect size	DF	P	95% CI of mean diff
CON-5w vs KO-5w	Welch-corrected t=4.562	20.72	0.0002	-1117 to -417.0
CON-10w vs KO-10w	t=2.744	26	0.0109	-408.5 to -58.58

## Sheet: Supplementary Fig. 4 
ROW Factor=distance from ONH (for OCT) or flash intensity (for ERG); Column Factor=Treatment
Fig. S4b Retina thickness (μm)
5 weeks, total retina thickness
ANOVA table	SS	DF	MS	P value
Interaction	0.0001557	6	2.595e-05	P=0.9664
Row Factor	0.6961	6	0.116	P<0.0001
Column Factor	0.0001307	1	0.0001307	P=0.2856
Residual	0.01111	98	0.0001134
Šídák's multiple comparisons test	t	DF	Adjusted P Value	95.00% CI of diff.
Con - KO
T 759	1.197	98	0.8454	-0.008214 to 0.02096
T 506	0.6574	98	0.9935	-0.01109 to 0.01809
T 253	0.09391	98	>0.9999	-0.01409 to 0.01509
0	0	98	>0.9999	-0.01459 to 0.01459
N 253	0.02348	98	>0.9999	-0.01471 to 0.01446
N 506	0.7982	98	0.9796	-0.01034 to 0.01884
N 759	0.1174	98	>0.9999	-0.01396 to 0.01521
5 weeks, IPL thickness
ANOVA table	SS	DF	MS	P value
Interaction	0.0001669	6	2.782e-05	P=0.5900
Row Factor	0.04127	6	0.006878	P<0.0001
Column Factor	0.000209	1	0.000209	P=0.0176
Residual	0.00351	98	3.581e-05
Šídák's multiple comparisons test	t	DF	Adjusted P Value	95.00% CI of diff.
Con - KO
T 759	1.462	98	0.6712	-0.003824 to 0.01257
T 506	1.713	98	0.4829	-0.003074 to 0.01332
T 253	0.4595	98	0.9993	-0.006824 to 0.009574
0	0	98	>0.9999	-0.008199 to 0.008199
N 253	0.4178	98	0.9996	-0.009449 to 0.006949
N 506	1.587	98	0.5769	-0.003449 to 0.01295
N 759	1.587	98	0.5769	-0.003449 to 0.01295
Fig. S4c-e ERG a- and b-wave amplitude
5 weeks, scotopic a-wave amplitude(uV)
ANOVA table	SS	DF	MS	P value
Interaction	1995	5	399	P=0.8221
Row Factor	385724	5	77145	P<0.0001
Column Factor	5000	1	5000	P=0.0212
Residual	98679	108	913.7
Šídák's multiple comparisons test	t	DF	Adjusted P Value	95.00% CI of diff.
KO-gb - Con-GFP
0.001	0.0585	108	>0.9999	-37.02 to 35.44
0.01	0.3063	108	0.9998	-40.37 to 32.09
0.1	0.9319	108	0.927	-48.83 to 23.63
1	1.19	108	0.8024	-52.31 to 20.15
10	1.538	108	0.5575	-57.02 to 15.44
30	1.706	108	0.4355	-59.29 to 13.17
5 weeks, scotopic b-wave amplitude(uV)
ANOVA table	SS	DF	MS	P value
Interaction	3229	5	645.9	P=0.9807
Row Factor	162373	5	32475	P<0.0001
Column Factor	21317	1	21317	P=0.0301
Residual	476655	108	4413
Sidak's multiple comparisons test	t	DF	Adjusted P Value	95.00% CI of diff.
KO-gb - Con-GFP
0.001	0.4858	108	0.9974	-94.06 to 65.19
0.01	0.4556	108	0.9981	-93.16 to 66.09
0.1	0.7376	108	0.9758	-101.5 to 57.71
1	1.227	108	0.7788	-116.1 to 43.16
10	1.244	108	0.7683	-116.6 to 42.68
30	1.233	108	0.7751	-116.3 to 42.99
5 weeks, photopic b-wave amplitude(uV)
ANOVA table	SS	DF	MS	P value
Interaction	321.9	4	80.47	P=0.7861
Row Factor	68030	4	17008	P<0.0001
Column Factor	578.6	1	578.6	P=0.0818
Residual	16814	90	186.8
Šídák's multiple comparisons test	t	DF	Adjusted P Value	95.00% CI of diff.
KO-gb - Con-GFP
0.01	0.2907	90	0.9994	-17.82 to 14.26
0.1	0.06428	90	>0.9999	-15.65 to 16.43
1	0.931	90	0.8878	-21.73 to 10.35
10	1.446	90	0.5606	-24.88 to 7.201
100	1.332	90	0.6432	-24.18 to 7.899
