# Supplementary material for: Gene augmentation prevents retinal degeneration in a CRISPR/Cas9-based mouse model of PRPF31 retinitis pigmentosa
Source: Nat Commun. 2022 Dec 13;13:7695. doi: 10.1038/s41467-022-35361-8 (PMC9744804; doi:10.1038/s41467-022-35361-8)
Supplement: Supplementary file 6 — Source Data [file 41467_2022_35361_MOESM6_ESM.xlsx]

## Sheet: Fig 2b
retina 1	retina 2	retina 3
39.35	48.64	83.59

## Sheet: Fig 2e
5 weeks		PBS						Mock						KO
Distance to ONH(μm)		1	2	3	4	5	6	1	2	3	4	5	6	1	2	3	4	5	6
Temporal	759	185	202	231	224	229	195	186	190	208	213	230	0.184	119	104	83	183	154	110
	506	210	218	231	224	222	206	222	204	208	212	230	0.193	129	91	121	214	193	146
	253	218	231	223	231	214	224	224	204	198	203	211	0.201	174	154	159	199	200	189
	0	0	0	0	0	0	0	0	0	0	0	0	0	0	0	0	0	0	0
Nasal	253	231	229	233	220	231	204	241	229	218	231	222	0.216	199	195	206	251	213	211
	506	231	231	238	224	240	231	236	232	229	227	224	0.214	208	215	215	238	229	211
	759	220	227	233	224	229	224	232	231	220	220	215	0.212	201	204	222	240	220	202
10 weeks		PBS						Mock						KO
Distance to ONH(μm)		1	2	3	4	5	6	1	2	3	4	5	6	1	2	3	4	5	6
Temporal	759	204	219	223	236	218	222	218	209	185	195	222	190	86	88	83	110	116	93
	506	220	230	228	248	218	238	222	204	211	219	236	210	103	82	62	123	120	98
	253	222	235	223	247	211	232	211	202	215	209	231	210	113	105	79	149	111	140
	0	0	0	0	0	0	0	0	0	0	0	0	0	0	0	0	0	0	0
Nasal	253	220	238	224	249	222	231	222	233	232	233	231	227	126	123	110	177	135	141
	506	231	245	222	245	224	238	233	233	224	233	227	224	117	136	81	205	150	141
	759	236	227	215	236	220	229	231	229	206	224	222	220	114	132	99	205	166	157

## Sheet: Fig 3
	Prpf31			Vim			Gfap			Casp1			Casp4			Casp12			Rho			Opn1sw			Rpgr
weeks	log2(FC)	StdErr	P-value	log2(FC)	StdErr	P-value	log2(FC)	StdErr	P-value	log2(FC)	StdErr	P-value	log2(FC)	StdErr	P-value	log2(FC)	StdErr	P-value	log2(FC)	StdErr	P-value	log2(FC)	StdErr	P-value	log2(FC)	StdErr	P-value
1	-0.12982	0.0994298	0.19169	-0.122821	0.1466	0.40214	-0.121111	0.129812	0.35084	0.388257	0.135483	0.00416	0.277751	0.103777	0.00744	0.197416	0.11545	0.08727	-0.0967543	0.131186	0.4608	0.156399	0.120976	0.19607	0.0840084	0.105965	0.4279
2	0.09207	0.122242	0.45132	0.368301	0.180775	0.04162	-0.185647	0.154564	0.22971	1.74601	0.194311	2.6e-19	1.10929	0.185402	2.2e-09	1.65712	0.195943	2.7e-17	-0.0429888	0.145619	0.76783	0.171886	0.190781	0.36761	-0.121291	0.148467	0.41395
3	0.48322	0.122868	8.4e-05	0.436862	0.182182	0.01649	0.18739	0.159847	0.24107	0.768491	0.178682	1.7e-05	0.326372	0.136587	0.01687	0.356856	0.177722	0.04465	0.0276598	0.152609	0.85617	-0.531888	0.181532	0.00339	0.0702183	0.143824	0.62539
4	0.44536	0.148368	0.00268	0.676821	0.148373	5.1e-06	0.190764	0.193467	0.32412	0.365096	0.193824	0.05961	0.253037	0.17384	0.14551	0.939929	0.261951	0.00033	0.273912	0.221429	0.21608	-0.0910569	0.26023	0.72641	-0.18841	0.241279	0.43487
10	-0.30898	0.125853	0.01409	0.944258	0.116865	6.5e-16	0.418997	0.115083	0.00027	3.55652	0.307627	6.5e-31	2.27505	0.494952	4.3e-06	4.18579	0.356413	7.6e-32	-0.888924	0.165648	8e-08	-1.48999	0.455246	0.00106	-1.19307	0.265916	7.2e-06

## Sheet: Fig 4a
5 weeks, scotopic a-wave amplitude(uV)
	PBS						Mock						KO
intensity(cd.s/m2)	1	2	3	4	5	6	1	2	3	4	5	6	1	2	3	4	5	6
0.001	1.701	-11.44	-12.82	5.465	-7.072	-5.221	-14.67	-15.3	-9.09	-2.142	-19.05	-13.96	-8.901	-3.603	-6.605	3.149	-3.108	-15.32
0.01	-10.55	-8.173	-11.13	-20.82	-6.834	4.813	-32.7	-17.38	-9.084	-2.424	-5.922	-14.29	-16.3	-9.053	-4.058	-7.892	-13.74	7.723
0.1	-37.37	-43.03	-71.9	-36.91	-30.58	-62.19	-121.6	-47.22	-26.23	-35.28	-41.93	-41.2	-28.55	-19.84	-15.96	-16.99	-29.51	-41.41
1	-89.75	-111.5	-100.4	-60.62	-57.47	-116.3	-151.5	-86.24	-75.34	-90.36	-75.72	-52.06	-63.01	-34.19	-41.87	-29.91	-46.76	-57.77
10	-120.4	-144.5	-123.8	-82.47	-78.22	-176.6	-200.2	-100.4	-107.9	-128.1	-122.2	-62.79	-68.6	-40.29	-39.9	-36.21	-46.44	-96.04
30	-148.6	-166.8	-119.7	-111.6	-118.8	-176.6	-188.7	-104.7	-111	-121.5	-125.2	-82.29	-77.64	-48.73	-32.31	-30.41	-47.99	-95.15
5 weeks, scotopic b-wave amplitude(uV)
	PBS						Mock						KO
intensity(cd.s/m2)	1	2	3	4	5	6	1	2	3	4	5	6	1	2	3	4	5	6
0.001	79.48	144.2	176	137.5	92.18	103.9	234.6	120.4	60.91	107.6	155.8	52.29	64.72	35.56	8.72	49.34	79	101.2
0.01	87.63	163.5	185.1	136.7	102.6	86.77	267.7	155.6	101	108.5	175.1	49.58	86.03	41.46	38.34	56	79.74	100.4
0.1	96.49	182.5	198.8	150.1	112.4	189.4	269	155.2	124.5	126.7	197.7	71.4	93.93	30.51	31.04	76.43	106.4	70.67
1	182	222	239.2	171.4	124.9	240.8	311.2	185.5	159.1	201.8	220.8	96.11	117.5	51.77	39.38	85.86	113.6	80.36
10	226.1	267.6	224.8	180.6	155.5	268.2	312.1	193.9	167.6	208.7	237.3	106.7	136	37.99	44.25	82.82	100.2	116.1
30	239.3	257.4	177.8	189.5	178.7	270.2	269.3	176.6	164.7	207.2	248.1	125.1	122.2	34.75	30.64	67.4	85.91	101
5 weeks, photopic b-wave amplitude(uV)
	PBS						Mock						KO
intensity(cd.s/m2)	1	2	3	4	5	6	1	2	3	4	5	6	1	2	3	4	5	6
0.01	9.613	8.218	7.415	8.887	5.111	7.88	11.55	17.52	14.87	14.34	6.139	7.308	20.84	8.756	11.77	10.86	6.938	7.314
0.1	15.29	10.62	12.9	8.493	4.681	6.115	20.54	8.155	16.35	9.242	12.46	12.11	10.98	13.88	11.47	9.728	10.13	11.05
1	27.73	60.75	34.15	25.55	33.35	43.21	52.15	32.78	37.05	43.38	36.23	26.62	20.14	17.72	9.346	16.83	23.14	25.22
10	60.31	85.62	59.51	45.58	58.15	56.7	83.28	65.96	74.44	44.83	73.97	57.08	23.81	19.93	23.36	24.59	31.39	26.02
100	63.13	106.3	51.14	44.55	64.44	62.02	80.96	68.56	67.01	54.71	71.42	44.72	35.62	24.96	15.12	38.28	36.54	29.24
10 weeks, scotopic a-wave amplitude(uV)
	PBS						Mock						KO
intensity(cd.s/m2)	1	2	3	4	5	6	1	2	3	4	5	6	1	2	3	4	5	6
0.001	-31.18	-8.981	-2.756	-3.837	-15.42	-13.75	-23.5	-16.93	-17.84	-19.65	-10.48	-27.01	-0.282	-2.907	-1.603	8.617	-6.12	-0.873
0.01	-17.57	-52.7	-3.668	-5.108	-18.28	-14.19	-25.02	-14.33	-32.44	-13.61	-6.735	-20.46	-3.436	-2.064	-4.084	-1.6	-7.412	-4.235
0.1	-97.52	-46.3	-51.24	-21.07	-84.81	-48.89	-109.8	-46.43	-106.9	-68.93	-41.66	-90.87	-7.388	-11.47	-14.98	0.392	-14.43	-31.44
1	-138.7	-53.4	-69.28	-51.41	-146.8	-108.3	-174.9	-79.89	-150.2	-118	-63.56	-127.8	-10.06	-5.672	-34.86	-4.52	-29.93	-37.9
10	-179.1	-83.09	-121.8	-67.61	-190.9	-129.3	-232.3	-97.03	-198.2	-158.8	-106.9	-180.6	-17.84	-0.679	-50.31	-16.24	-29.43	-66.48
30	-172.8	-77.88	-127.7	-99.06	-218	-146.7	-256.1	-107.9	-192.4	-168.8	-127.2	-105.8	-15.06	-8.446	-50.52	-16.65	-34.07	-55.8
10 weeks, scotopic b-wave amplitude(uV)
	PBS						Mock						KO
intensity(cd.s/m2)	1	2	3	4	5	6	1	2	3	4	5	6	1	2	3	4	5	6
0.001	239.3	48.96	116	109	229	136.9	276.4	128.7	239.1	193.4	103	144.2	10.35	6.63	30.02	16.57	43.03	64.37
0.01	238.2	114	115.2	110.1	234	160.2	286.7	127.2	263	202.2	87.79	147.5	12.1	6.059	47.41	24.99	58.49	75.26
0.1	264.1	112.7	130	150.4	274.1	191.1	307.9	138.5	288.8	231.5	112.3	203.8	18.76	7.41	47.23	29.98	53.37	69.36
1	320.6	128.1	139.7	162	344.9	251.9	370.5	155.4	328.7	279.9	124.4	256.5	31.6	18.63	66.95	41.43	74.36	77.28
10	306.1	132.5	212.3	184.8	382.3	255.1	371.4	173.3	326.4	293.3	186.3	284.1	34.39	11.09	67.35	27.96	62.39	97.36
30	273.9	128.2	195.8	189.7	389.7	252.2	396.5	174.8	293.4	286.8	187.5	153.6	22.79	16.78	67.46	51.77	59.85	92.03
10 weeks, photopic b-wave amplitude(uV)
	PBS						Mock						KO
intensity(cd.s/m2)	1	2	3	4	5	6	1	2	3	4	5	6	1	2	3	4	5	6
0.01	12.73	8.793	7.841	7.983	9.493	8.146	9.814	7.531	6.625	11.36	6.412	7.512	9.333	4.571	10.67	7.888	9.654	5.664
0.1	8.052	15.12	11.94	7.314	12.45	10.64	13.46	12.68	10.42	8.06	8.251	9.802	5.712	4.75	7.266	8.741	6.946	8.343
1	37.17	20.8	32.98	23.7	43.97	43.64	61.82	50.75	57.99	41.64	29.32	32.73	12.02	20.82	18.04	11.84	10.42	17.92
10	60.45	32.26	47.98	46.78	82.11	58.65	102.2	74.94	83.77	65.07	42.7	52.34	24.59	19.9	28.17	16.6	24.75	24.92
100	58.57	45.37	68.69	52.4	84.66	64.57	110.2	89.31	84.73	78.77	44.99	63.26	20.91	9.239	26.74	17	23.16	18.27

## Sheet: Fig 4c
c-wave amplitude (uV)
	PBS						Mock						KO
5 weeks	98.63	195.1	83.66	121.5	84.15	181.9	160.4	136.6	98.16	158.2	100.1	77.48	73.37	57.75	48.33	47.06	37.91	32.72
10 weeks	134.8	75.66	116.3	108.6	215.1	145.1	197.2	85.43	196.1	175.6	106	156.2	13.51	20.26	48.08	15.59	31.9	56.66
c-wave implicit time (ms)
	PBS						Mock						KO
5 weeks	1569	1473	1588	1440	1451	1526	1710	1676	1695	1411	1600	1433	3270	3094	2694	2765	2951	2345
10 weeks	1498	1482	1728	1382	1646	1423	1628	2038	1573	1402	1567	1491	2388	3453	1746	3604	3622	1483

## Sheet: Fig 5b
retina 1	retina 2	retina 3
3.52	3.83	3.85

## Sheet: Fig 5e
15 weeks, total retina thickness
		CON								KO
Distance to ONH(μm)		1	2	3	4	5	6	7	8	1	2	3	4	5	6	7	8
Temporal	759	226	221	220	219	215	226	229	203	219	189	203	201	206	198	211	208
	506	227	232	219	227	227	232	229	211	217	186	201	200	205	195	209	213
	253	237	235	229	221	217	244	237	206	206	192	198	168	210	206	199	204
	0	0	0	0	0	0	0	0	0	0	0	0	0	0	0	0	0
Nasal	253	217	228	218	223	226	221	226	199	192	176	195	159	203	196	218	196
	506	223	225	219	223	219	221	216	206	198	179	196	156	203	196	213	201
	759	210	218	211	218	210	226	210	206	190	180	193	152	206	194	210	199
15 weeks, IPL thickness
		CON								KO
Distance to ONH(μm)		1	2	3	4	5	6	7	8	1	2	3	4	5	6	7	8
Temporal	759	50	50	55	56	48	50	52	51	51	27	41	41	41	41	45	50
	506	57	59	59	60	54	55	55	55	44	40	34	45	44	39	44	44
	253	58	60	50	63	44	63	47	49	42	41	32	44	44	32	33	38
	0	0	0	0	0	0	0	0	0	0	0	0	0	0	0	0	0
Nasal	253	47	64	51	55	48	61	51	54	39	32	37	24	45	31	51	43
	506	53	55	59	53	49	56	53	56	35	28	36	37	33	33	45	41
	759	49	50	52	59	62	54	54	53	30	32	33	33	40	34	50	39

## Sheet: Fig 5g
15 weeks, scotopic a-wave amplitude(uV)
	CON									KO
intensity(cd.s/m2)	1	2	3	4	5	6	7	8	9	1	2	3	4	5	6	7	8	9
0.001	-11.41	-17.19	-13.39	-12.73	-14.2	-36.03	-31.15	-14.32	-22.01	-13.88	-13.02	-3.284	-7.976	-5.348	-20.03	-27.41	-9.688	-13.51
0.01	-24.71	-17.38	-17.46	-14.92	-18.68	-29.72	-19.78	-18.93	-19.91	-12.18	-7.973	-9.855	-15.32	-4.842	-22.64	-20.37	-16.37	-23.34
0.1	-90.16	-76.48	-56.01	-65.95	-80.52	-125.6	-113.9	-81.81	-88.05	-77.88	-30.27	-34.75	-43.05	-49.99	-85.07	-106	-73.91	-76.41
1	-141.7	-117	-92.17	-110.3	-126.6	-181.4	-170.5	-137	-144.1	-120.6	-63.19	-65.3	-57.69	-77.35	-157.4	-163.5	-130.3	-127.6
10	-199.6	-154.3	-113.9	-135.1	-176.4	-244.8	-220.1	-198.1	-180.6	-159.8	-86.41	-89.57	-74.96	-99.31	-219.4	-215.8	-179.8	-166.1
30	-203.5	-164.8	-131.7	-164.5	-180.6	-272.5	-220.9	-216.2	-192.9	-185.8	-97.56	-103.7	-74.43	-106.3	-245.2	-219.5	-203.5	-179.7
15 weeks, scotopic b-wave amplitude(uV)
	CON									KO
intensity(cd.s/m2)	1	2	3	4	5	6	7	8	9	1	2	3	4	5	6	7	8	9
0.001	230.4	177	111.6	162.4	169.6	317.5	252.5	234.3	239.3	132.1	48.45	29.19	16.41	69.95	167.8	125.9	146.5	178.3
0.01	235.9	163.9	127.3	173.7	214.1	326.5	235	240.2	244.9	134.7	32.43	41.75	26.33	71.47	184	143.2	159.4	189.1
0.1	261.2	186.8	156.6	183.4	246.3	369.7	286	285.4	264.9	160.9	54	44.74	44.27	93.31	192.3	158.1	179.3	194.2
1	300.4	227.5	191.3	218.1	292.9	411.3	336.7	349.8	320.4	190.6	79.91	63.07	60.62	120.1	261.9	212.3	238.3	249.7
10	339.1	242.6	214.5	239.6	308.4	425.3	333.3	384.3	329.8	216.5	99.22	98.4	65.64	136.7	313.2	261.4	292.1	283.3
30	322.5	230.9	217.9	252.5	291.5	405.6	300.9	370.6	314.5	221.3	109.6	101.4	65.52	130.9	323.6	253.9	275.4	261.2
15 weeks, photopic b-wave amplitude(uV)
	CON									KO
intensity(cd.s/m2)	1	2	3	4	5	6	7	8	9	1	2	3	4	5	6	7	8	9
0.01	5.532	8.83	9.046	6.647	8.809	10.02	13.44	3.6	8.38	10.4	6.328	6.782	9.495	10.28	11.18	6.744	6.882	6.738
0.1	7.824	7.771	8.589	13.77	8.632	13.42	15.65	7.414	9.431	10.12	7.865	7.713	6.707	11.55	4.702	7.135	9.054	7.743
1	40.73	38.78	43.54	56.24	43.67	68.78	52.35	44.6	52.76	28.53	15.04	16.99	11.21	22.42	31.56	34.43	31.48	31.43
10	68.29	63.28	57.65	74.86	80.45	91.57	61.36	90.5	87.41	53.27	23.61	27.44	6.077	38.55	56.25	58.42	49.26	52.95
100	81.72	75.54	70.79	83.4	84.38	101.5	81.2	104.1	90.01	56.31	27.48	36.3	9.518	31.22	76.15	62.3	56.51	46.2

## Sheet: Fig 6c
	PBS					Mock				KO						Uninject
2 weeks	6.06	6.35	6.45	6.06	6.46	6.17	6.11	6.5	6.23	6.53	6.22	6.12	5.72	5.96	5.43
3 weeks	8.4	8.23	7.5	7.69		7.7	8.08	7.99	7.89	6	7.14	7.42
4 weeks	16.07	13.97	12.29	11.06						10.46	9.49	8.35	10.81	9.8		12.57	12.05	13.3	12.22

## Sheet: Fig 6d
Days elapsed	PBS	Mock	KO
14	1
14	1
14			1
14			1
14			1
14			1
14			1
14			1
21			1
21			1
21			1
21	1
28			1
28			1
24			1
24			1
24			0
29			1
30			0
30			1
30			1
29	0
29	0
29	0
29	0
29	0
29	0
29	0
29	0
30	0
30	0
30	0
30	0
24	0
24	0
24	0
24	0
24		0
24		0
24		0
24		0

[truncated: 24 more sheets: Fig 6e, Fig 6f, Fig 7b, Fig 7d,  Fig 7e KO-PBS,  Fig 7e KO-Rescue, Fig 7g, Fig 8a, Fig 8b, Fig 9c, Fig 9e, Fig 9f, Fig 9g, Fig S1b, Fig S1d, Fig S1f, Fig S3e, Fig S3g, Fig S3h, Fig S4b …]
